# Supplementary material for: Evaluation of whole-genome sequence data analysis approaches for short- and long-read sequencing of Mycobacterium tuberculosis
Source: Microb Genom. 2021 Nov 26;7(11):000695. doi: 10.1099/mgen.0.000695 (PMC8743536; doi:10.1099/mgen.0.000695)
Supplement: Supplementary material 1 [file mgen-7-0695-s001.xlsx]

## Sheet: Table S1_Reference_DST_Typing
ID	genotypes	Coll et al 2015 (MTBC sublineages)	Merker et al 2015 (Beijing classification)	DR type	H_pheno	katG	fabG1	inhA	ndh	mshA	R_pheno	rpoB_complete	rpoB_RRDRext	S_pheno	S_geno	rrs	rpsL	gid	whiB7	E_pheno	E_geno	embB	embC	embA	Z_pheno	Z_geno	pncA	rpsA	OFX_pheno	OFX_geno	gyrB	gyrA	KM_geno	rrs	eis	whiB7	AM_pheno	AM_geno	rrs	CM_pheno	CM_geno	rrs	tlyA	thioamides_pheno	thioamides_geno	ethA	ethR	fabG1	inhA
8121-04	Beijing	2.2.1			R	S315T (agc/aCc)	wt	wt	wt	wt	R	S450L (tcg/tTg)	S450L	R	R	wt	K88R (aag/aGg)	wt	wt	S	R	M306I (atg/atC)	wt	wt	R	R	2288853_2288856 GAP	wt	S	S	wt	wt	S	wt	wt	wt	S	S	wt	S	S	wt	wt	S	nonWT	D464G (gac/gGc)	wt	wt	wt
8129-04	Beijing	2.2.1	Central Asia	pre-XDR	R	S315T (agc/aCc)	E196A (gag/gCg)	wt	wt	wt	R	L452P (ctg/cCg)E481A (gaa/gCa)	L452P	R	R	1401 A/G	K43R (aag/aGg)	wt	wt	S	R	M306V (atg/Gtg)	wt	wt	S	R	P54Q (ccg/cAg)	wt	S	S	wt	wt	R	1401 A/G	wt	wt	R	R	1401 A/G	R	R	1401 A/G	wt	S	nonWT	wt	wt	E196A (gag/gCg)	wt
8644-04	H37Rv_like	4.8			R	S315T (agc/aCc)	wt	wt	wt	wt	R	S450L (tcg/tTg)	S450L	R	R	514 A/C	wt	D67G (gat/gGt)	wt	S	R	M306V (atg/Gtg)	R879G (agg/Ggg)	wt	S	S	wt	wt	S	S	wt	wt	S	514 A/C	wt	wt	S	S	514 A/C	S	S	514 A/C	wt	S	R	4326427 GAP	wt	wt	wt
9050-05	Beijing - CAO	2.2.1	Central Asia outbreak		R	S315T (agc/aCc)	wt	wt	wt	wt	R	S450L (tcg/tTg)	S450L	R	R	wt	K43R (aag/aGg)	wt	-80 T/G	R	R	M306V (atg/Gtg)	wt	wt	R	R	Q10P (cag/cCg)	wt	S	S	wt	wt	nonWT	wt	wt	-80 T/G	S	S	wt	S	S	wt	wt	S	R	T314I (acc/aTc)	wt	wt	wt
9689-04	Beijing	2.2.1	Central Asia	pre-XDR	R	S315T (agc/aCc)	wt	wt	wt	wt	R	S450L (tcg/tTg)E761D (gag/gaC)	S450L	R	R	wt	K43R (aag/aGg)	wt	wt	S	R	M306V (atg/Gtg)	wt	wt	S	R	Q10P (cag/cCg)	wt	S	S	wt	wt	R	wt	-37 g/t	wt	S	S	wt	S	S	wt	wt	S	S	wt	wt	wt	wt
8651-04	Beijing - CAO	2.2.1	Central Asia outbreak	pre-XDR	R	S315T (agc/aCc)	wt	wt	wt	wt	R	S450L (tcg/tTg)I488V (atc/Gtc)	S450L	R	R	1401 A/G	K43R (aag/aGg)	wt	wt	S	R	L74R (ctg/cGg)D328G (gat/gGt)	wt	wt	S	R	V45A (gtg/gCg)	wt	S	S	wt	wt	R	1401 A/G	wt	wt	R	R	1401 A/G	R	R	1401 A/G	wt	S	R	4327364 GAP	wt	wt	wt
3003-06	Beijing - CAO	2.2.1	Central Asia outbreak		R	S315T (agc/aCc)	wt	wt	wt	wt	R	S450L (tcg/tTg)	S450L	R	R	wt	K43R (aag/aGg)	wt	-80 T/G	R	R	M306V (atg/Gtg)	wt	wt	R	R	Q10P (cag/cCg)	wt	S	S	wt	wt	nonWT	wt	wt	-80 T/G	S	S	wt	S	S	wt	wt	S	R	T314I (acc/aTc)	wt	wt	wt
3678-04	Beijing	2.2.1	Central Asia		R	S315T (agc/aCc)	wt	wt	wt	wt	R	S450L (tcg/tTg)	S450L	R	R	514 A/C	wt	G30D (ggt/gAt)	wt	R	R	M306V (atg/Gtg)	wt	wt	R	R	W68R (tgg/Cgg)	wt	S	S	wt	wt	S	514 A/C	wt	wt	S	S	514 A/C	S	S	514 A/C	wt	S	S	wt	wt	wt	wt
4536-04	Beijing - B	2.2.1	Europe/Russian W148 Outbreak		R	S315T (agc/aCc)	wt	wt	wt	wt	R	T400A (acc/Gcc)S450L (tcg/tTg)	T400A S450L	R	R	wt	K43R (aag/aGg)	wt	wt	R	R	Q497R (cag/cGg)	wt	wt	S	S	wt	wt	S	S	wt	wt	S	wt	wt	wt	S	S	wt	S	S	wt	wt	R	R	4327364 GAP	wt	wt	wt
4549-04	Beijing - CAO	2.2.1	Central Asia outbreak		R	S315T (agc/aCc)	wt	wt	wt	wt	R	N135D (aac/Gac)V170F (gtc/Ttc)	V170F	R	R	wt	K43R (aag/aGg)	wt	wt	S	nonWT	H1002R (cac/cGc)	wt	wt	R	R	-11 A/G	wt	S	S	wt	wt	S	wt	wt	wt	S	S	wt	S	S	wt	wt	S	S	wt	wt	wt	wt
6581-05	LAM	4.3.3			R	S315T (agc/aCc)	wt	wt	wt	wt	R	S450L (tcg/tTg)	S450L	R	nonWT	wt	wt	D85A (gac/gCc)	wt	S	S	wt	wt	wt	S	nonWT	wt	M432T (atg/aCg)	S	S	wt	wt	S	wt	wt	wt	S	S	wt	S	S	wt	wt	S	S	wt	wt	wt	wt
674-04	Beijing - CAO	2.2.1	Central Asia outbreak		R	S315T (agc/aCc)	wt	wt	wt	wt	R	S450L (tcg/tTg)	S450L	R	R	wt	K43R (aag/aGg)	wt	wt	R	R	M306I (atg/atA)	wt	wt	R	S	wt	wt	S	S	wt	wt	S	wt	wt	wt	S	S	wt	S	S	wt	wt	S	S	wt	wt	wt	wt
696-05	Beijing - CAO	2.2.1	Central Asia outbreak	pre-XDR	R	S315T (agc/aCc)	wt	wt	wt	wt	R	S450L (tcg/tTg)I488V (atc/Gtc)	S450L	R	R	wt	K43R (aag/aGg)	wt	wt	S	R	L74R (ctg/cGg)D328G (gat/gGt)	wt	wt	S	R	L159V (ctg/Gtg)	wt	S	S	wt	wt	R	wt	-10 g>a	wt	S	S	wt	S	S	wt	wt	S	R	4327364 GAP	wt	wt	wt
702-06	Beijing - CAO	2.2.1	Central Asia outbreak	pre-XDR	R	S315T (agc/aCc)	wt	wt	wt	wt	R	S450L (tcg/tTg)	S450L	R	R	wt	K43R (aag/aGg)	wt	wt	R	R	M306V (atg/Gtg)	wt	wt	R	R	I133T (att/aCt)	wt	S	S	wt	wt	R	wt	-12 c>t	wt	S	S	wt	S	S	wt	wt	S	R	T314I (acc/aTc)	wt	wt	wt
706-05	Beijing - B	2.2.1	Europe/Russian W148 Outbreak		R	S315T (agc/aCc)	wt	wt	wt	wt	R	S450L (tcg/tTg)L731P (ctg/cCg)	S450L	R	R	wt	K43R (aag/aGg)	wt	wt	S	R	M306I (atg/atA)	wt	wt	S	S	wt	wt	S	S	wt	wt	S	wt	wt	wt	S	S	wt	S	S	wt	wt	S	S	wt	wt	wt	wt
	Sample	Cluster no (clusters with)	Genotype	Numerical (Coll [10]) classification	resistance / predicted susceptibility	Additional information
QC-1	DNA1	1 (6 14)	LAM	4.3.3	susceptible to first line treatment
QC-3	DNA3	2 (5 9 11)	Delhi/CAS	3	susceptible to first line treatment
QC-4	DNA4	3 (8 10)	Haarlem	4.1.2.1	susceptible to first line treatment
QC-5	DNA5	2 (3 9 11)	Delhi/CAS	3	susceptible to first line treatment
QC-6	DNA6	1 (1 14)	LAM	4.3.3	susceptible to first line treatment
QC-7	DNA7	NA (1 and 3)	Mix of 1 and 8	4	RIF resistant (50% resistant 50% sensitive)	When genotyping this isolate laboratories were expected to at least identify it had a mixed genotype (50% rpoB_H445Y)
QC-8	DNA8	3 (4 10)	Haarlem	4.1.2.1	RIF resistant	rpoB_H445Y
QC-9	DNA9	2 (3 5 11)	Delhi/CAS	3	susceptible to first line treatment	Duplicate of 5
QC-10	DNA10	3 (4 8)	Haarlem	4.1.2.1	RIF resistant	Duplicate of 8;rpoB_H445Y
[truncated: 13 more columns]

## Sheet: Table S2_CTAB_DNA_extraction
	Isolation of genomic DNA from Mycobacteria
	· Grow strains of interest on Löwenstein-Jensen medium at 37°C until growth becomes clearly visible
	· Transfer an appropriate number (1-3 inoculation loops) of bacterial cells into a microcentrifuge tube containing 400 µl TE-Puffer
	· Incubate for 20 min at 80° C in a water bath to kill bacteria (check temperature with thermometer as this seems to be crucial for DNA quantity and quality afterwards)
	· Centrifuge for 3 min at 13000 rcf, discard supernatant and add 400 µl TE-Puffer
	· Add 50 µl of 10mg/ml lysozym, vortex und incubate at least 1 h at 37° C or o/n (best o/n!)
	· Add 75 µl of 10% SDS/proteinaseK mix (5µl ProteinaseK (10 mg/ml) + 70 µl 10% SDS), vortex shortly and incubate 10 min at 65° C
	· Add 100 µl 5M NaCl
	· Add 100 µl CTAB/NaCl mix (prewarmed at 65°C), vortex until the liquid content becomes white and incubate 10 min at 65° C
	· Add approx. 750 µl chloroform/isoamyl alcohol mix (24:1), vortex 10 sec and centrifuge 15 min at 13000 rcf at RT
	· Transfer aqueous supernatant in a new tube
	· Add 0,6 volume (450 µl) isopropanol, mix carefully and incubate 30 min at -20°C
	· Centrifuge 15 min at 13000 g
	· Remove most of supernatant and add 500 µl of cold 70 % ethanol
	· Spin 5 min at 13000 g
	· Discard supernatant
	· Spin 5 min at 13000 g
	· Discard cautiously the last µl of supernatant
	· Dry pellet about 20 min at 60°C
	· Add 80 µl Elution buffer (5nM Tris/HCl, pH8.5) or H2O for elution
	· Dissolve DNA for 20 min at 60°C

## Sheet: Table S3_Parameters
Tool	Version	Interface	Purpose	Sequencing read type/data type/format	Command	Link
trimmomatic	v0.39	command-line	trimming reads	Illumina	trimmomatic PE -threads 3 -summary -phred33 short-read.R1.fastq.gz short-read.R2.fastq.gz short-read.R1_trimmed_paired_trimmomatic.fq.gz short-read.R1_trimmed_unpaired_trimmomatic.fq.gz short-read.R2_trimmed_paired_trimmomatic.fq.gz short-read.R2_trimmed_unpaired_trimmomatic.fq.gz ILLUMINACLIP:../adapters/NexteraPE-PE.fa:1:30:11 HEADCROP:16 LEADING:3 TRAILING:3 MINLEN:30 TOPHRED33	http://www.usadellab.org/cms/index.php?page=trimmomatic
FastQC	v0.11.9	desktop application	read quality check	Illumina	input: short-read.R1_trimmed_paired_trimmomatic.fq.gz short-read.R2_trimmed_paired_trimmomatic.fq.gz	https://www.bioinformatics.babraham.ac.uk/projects/fastqc/
qcat	v1.1.0	command-line	de-multiplexing and trimming of ONT reads	ONT	cat .../fastq_pass/*.fastq > merged.fastq qcat -f merged.fastq --trim -k NBD104/NBD114 -b /qcat/ qcat -f merged.fastq --trim -k PBK004/LWB001 -b /qcat/	https://github.com/nanoporetech/qcat
NanoPlot	v1.28.2	command-line	statistic summary report of reads	ONT	NanoPlot -t 8 --fastq /qcat/long-read.fastq	https://github.com/wdecoster/NanoPlot
TBProfiler	v2.8.6	command-line	anti-TB drug resistance prediction	1) Illumina 2) ONT	1) tb-profiler profile -1 short-read.R1.fastq -2 short-read.R2.fastq -t 3 -p sampleID_illumina tb-profiler reformat sampleID_illumina.results.json --txt --csv –pdf 2) tb-profiler profile --platform nanopore --threads 3 -1 /qcat/long-read.fastq -p sampleID_minion --txt --csv --pdf	https://github.com/jodyphelan/TBProfiler
Mykrobe	v0.8.0	command-line	anti-TB drug resistance prediction	1) Illumina 2) ONT	1) mykrobe predict sampleID tb --seq short-read.R1.fastq short-read.R2.fastq --output sampleID.illumina.csv -t 3 --guess_sequence_method mykrobe predict sampleID tb --seq short-read.R1.fastq short-read.R2.fastq --format json --output sampleID.illumina.json -t 3 --guess_sequence_method 2) mykrobe predict sampleID tb -1 /qcat/long-read.fastq --output sampleID.minion.csv -t 3 mykrobe predict sampleI…	https://github.com/Mykrobe-tools/mykrobe
SPAdes	v3.14.0	command-line	de novo assembly	Illumina	1) ./spades.py -1 short-read.R1_trimmed_paired_trimmomatic.fq.gz -2 short-read.R2_trimmed_paired_trimmomatic.fq.gz -t 3 --sc --careful --cov-cutoff auto -o /spades/ 2) ./spades.py -1 short-read.R1_trimmed_paired_trimmomatic.fq.gz -2 short-read.R2_trimmed_paired_trimmomatic.fq.gz --nanopore /qcat /long-read.fastq -t 8 --sc --careful --cov-cutoff auto -o /spades_hybrid/	https://github.com/ablab/spades
Velvetoptimiser **	v2.2.6-1	command-line	de novo assembly	Illumina	VelvetOptimiser.pl -s 81 -e 121 -f '-fastq -shortPaired short-read.R1_trimmed_paired_trimmomatic.fq.gz short-read.R2_trimmed_paired_trimmomatic.fq.gz'	https://github.com/tseemann/VelvetOptimiser
ABySS	v2.2.4	command-line	de novo assembly	Illumina	abyss-pe name=SampleID k=64 in='short-read.R1_trimmed_paired_trimmomatic.fq short-read.R2_trimmed_paired_trimmomatic.fq'	https://github.com/bcgsc/abyss
Shovill	v1.0.9	command-line	de novo assembly	Illumina	shovill --outdir /shovill/ --R1 short-read.R1_trimmed_paired_trimmomatic.fq.gz --R2 short-read.R2_trimmed_paired_trimmomatic.fq.gz --gsize 4.4M --keepfiles	https://github.com/tseemann/shovill
Filtlong	v0.2.0	command-line	filtering long reads	ONT	filtlong --target_bases 441153200 /qcat/ long-read.fastq > long-read_100X.fasta	https://github.com/rrwick/Filtlong
Unicycler	v0.4.8	command-line	de novo assembly	1) ONT 2) ONT and Illumina	1)unicycler -l long-read_100X.fasta -o longread -t 8 2)unicycler -1 short-read.R1_trimmed_paired_trimmomatic.fq.gz -2 short-read.R2_trimmed_paired_trimmomatic.fq.gz -l long-read_100X.fasta -o hybrid -t 8	https://github.com/rrwick/Unicycler
Seqkit	v0.11.0	command-line	FASTA/Q file manipulation	ONT and Illumina	seqkit fq2fa /qcat/long-read.fastq > long-read.fasta	https://github.com/shenwei356/seqkit
Canu	v1.9	command-line	de novo assembly	ONT	./canu -p sampleID -d /canu/ genomeSize=4.4M maxThreads=4 -nanopore-raw long-read.fasta	https://github.com/marbl/canu
Flye	v2.7.1-b1590	command-line	de novo assembly	ONT	flye --nano-raw /qcat/long-read.fastq --out-dir /flye-2.7.1/ --genome-size 4.4m --threads 8	https://github.com/fenderglass/Flye
Minimap2	v2.17-r941	command-line	sequence alignment	ONT and Illumina	Workflow1: minimap2 -ax map-ont /flye-2.7.1/assembly.fasta /qcat/long-read.fastq > aln.sam racon -m 8 -x -6 -g -8 -w 500 -t 8 /qcat/long-read.fastq aln.sam /flye-2.7.1/assembly.fasta > racon1.fasta medaka_consensus -i /qcat/long-read.fastq -d racon1.fasta -o racon1_medaka1 -t 8 -m r941_min_fast_g303_model.hdf5 Workflow:2 minimap2 -ax map-ont /canu/assembly.fasta /qcat/long-read.fastq > aln.sam ra…	https://github.com/lh3/minimap2
Racon	v1.4.13	command-line	assembly polishing	ONT and Illumina		https://github.com/lbcb-sci/racon
Medaka	v0.12.1	command-line	assembly polishing	ONT		https://github.com/nanoporetech/medaka
QUAST	v5.0.2	command-line	Quality assessment tool for genome assemblies	Genome assembly (.fasta)	quast.py assembly_1.fasta assembly_2.fasta assembly_3.fasta -r H37Rv.fasta	http://quast.sourceforge.net/index.html
Minimap2	v2.17-r941	command-line	sequence alignment	ONT and Illumina	Illumina:minimap2 -ax sr NC_000962.3.fasta SampleID.R1_trimmed_paired_trimmomatic.fq SampleID.R2_trimmed_paired_trimmomatic.fq > SampleID.aln.sam ONT: minimap2 -ax map-ont NC_000962.3.fasta SampleID.fastq > SampleID.aln.sam samtools faidx NC_000962.3.fasta samtools view -bt NC_000962.3.fasta.fai SampleID.aln.sam > SampleID.aln.bam samtools sort SampleID.aln.bam -o SampleID.aln.sorted.bam samtools…	https://github.com/lh3/minimap2
samtools	v1.11	command-line	reading/writing/editing/indexing/viewing	SAM/BAM/CRAM		https://github.com/samtools/samtools
bcftools	v1.11	command-line	calling/filtering/summarising SNP and short indel sequence variants	BCF2/VCF/gVCF		https://github.com/samtools/bcftools
Snippy	v4.6.0	command-line	SNP calling pipeline	Genome assembly (.fasta) or Reads (.fastq)	snippy-multi input.txt --ref H37Rv.fasta --cpus 3 > runme.sh sh ./runme.sh snippy-core --ref /Users/np/MTB/NC_000962.3.fasta Sample1 Sample2… --mask Mtb_NC_000962.3_mask.bed snippy-clean_full_aln core.full.aln > clean.full.aln FastTree -gtr -nt clean.full.aln > SNPtree.nwk snp-dists clean.full.aln > SNP_distances.tab	https://github.com/tseemann/snippy
FastTree	v2.1.11	command-line	maximum-likelihood phylogenetic trees	multi-FASTA alignment		http://www.microbesonline.org/fasttree/
snp-dists	v0.7.0	command-line	SNP distance matrix	multi-FASTA alignment		https://github.com/tseemann/snp-dists
R	v1.4.1103	Rstudio Desktop	data analysis and statistical computing		packages used: ape, dendextend, phylogram, corrplot
qiime script: compare_distance_matrices.py	v1.9.1	command-line	compares two or more distance matrices for correlation by providing the Mantel test	distance matrix (txt)	compare_distance_matrices.py --method=mantel -i SR_snp_distances.txt,Shovill_snp_distances.txt,LR_snp_distances.txt,canu_corrected_snp_distances.txt,Shovill_allele_distances.txt,SR_consensus_allele_distances.txt,canu_corrected_allele_distances.txt,LR_consensus_allele_distances.txt -o mantel_test/cgSNP_cgMSLT -n 999	http://qiime.org/scripts/compare_distance_matrices.html
** The lower end of the hash value (-s) and the upper en of the hash value (-e) was set according to the estimated k-mer value expected for read length ~ 135bp. (Ref.: https://github.com/rrwick/Bandage/wiki/Effect-of-kmer-size).

## Sheet: Table S4_Quality_Sequencing
					qcat (v1.1.0)		NanoPlot (v1.28.2)/Nanostat
	Library Pool	Guppy version	Barcode	Sample_ID	% read on barcodes	Number of reads	Mean read length(bp)	Median read length(bp)	Longest read(bp)	% of reads >Q7	Seq. depth
	1	3.0.3	NBD01	8129-04	0.4131	1205625	1774.4	1027	50042	0.999	484.925
			NBD02	8644-04	0.1365	398498	2422.7	1740	38035	0.999	218.845
			NBD03	8651-04	0.2019	589240	1486.2	846	68444	0.999	198.509
			NBD04	9050-05	0.2076	605947	2766.1	1785	42354	1	379.938
	2	3.0.3	NBD05	3003-06	0.2708	1006913	1411.5	741	74302	0.999	322.169
			NBD06	4549-04	0.238	889434	1533.9	756	51367	0.999	309.258
			NBD07	696-05	0.1822	679859	1983	1223	36097	0.999	305.599
			NBD08	702-06	0.164	612588	1740.4	983	56420	0.999	241.673
			NBD09	706-05	0.0947	353587	1849.3	1270	32769	0.999	148.223
	5	3.2.6	NBD08	QC-1	0.0666	108258	3059.9	1769	59706	0.999	75.0893
			NBD09	QC-2	0.1083	175940	1840.1	616	57145	0.999	73.3866
			NBD10	QC-3	0.1021	165867	1969	821	59165	0.999	74.0315
			NBD11	QC-4	0.088	142912	2659.6	1277	106185	0.999	86.158
			NBD12	QC-5	0.1552	252169	2036.5	775	72183	0.999	116.409
	6	3.2.6	NBD01	QC-6	0.1267	75453	1566.7	602	44602	0.998	26.7962
			NBD02	QC-7	0.2071	123338	2611.7	1224	65352	0.999	73.0181
			NBD03	QC-8	0.0774	46129	3457.7	1782	67030	0.999	36.1553
			NBD04	QC-9	0.1563	93101	1832	565	74456	0.998	38.6625
			NBD05	QC-10	0.0686	40875	3384.7	1652	86290	0.999	31.3609
	Average					410544	2178.18	1129.16	60102.3	0.998947	170.537
	3	3.0.3	LWB04	9689-04	0.3687	2643347	931.1	811	9775	0.998	557.906
			LWB05	4536-04	0.3036	2176832	986.2	839	10981	0.997	486.632
			LWB06	674-04	0.2738	1963341	947.3	805	10175	0.998	421.593
	4	3.0.3	LWB07	8121-04	0.17	1371159	929.3	810	9801	0.997	288.838
			LWB08	3678-04	0.7611	6140780	948.9	836	12551	0.997	1320.85
			LWB09	6581-05	0.0187	151142	1271.3	1138	9493	0.997	43.5556
	Average					2.40777e+06	1002.35	873.167	10462.7	0.997333	251.159

## Sheet: Table S5_Resistance_prediction
		Rifampicin	Isoniazid	Ethambutol	Pyrazinamide	Streptomycin	Fluoroquinolones	Amikacin	Capreomycin	Kanamycin	Ethionamide	Para-aminosalicylic acid
Sample	Tool_dataType	Resistance gene (mutation freq.)	Resistance gene (mutation freq.)	Resistance gene (mutation freq.)	Resistance gene (mutation freq.)	Resistance gene (mutation freq.)	Resistance gene (mutation freq.)	Resistance gene (mutation freq.)	Resistance gene (mutation freq.)	Resistance gene (mutation freq.)	Resistance gene (mutation freq.)	Resistance gene (mutation freq.)
674-04	reference lab	R	R	R	R	R	S	S	S	NA	S	S
	TBProfiler_Illumina	rpoB_Ser450Leu (1.00)	katG_Ser315Thr(1.00)	embB_Met306Ile (1.00)	pncA_Asp49Ala (0.14)	rpsL_Lys43Arg (1.00)	S	S	S	S	S	S
	TBProfiler_ONT	rpoB_Ser450Leu (0.99), rpoB_Thr400Ala (0.96)	katG_Ser315Thr(1.00)	embB_Gln497Arg (0.99)	S	rpsL_Lys43Arg (0.89)	S	S	S	S	S	S
	mykrobe_Illumina	rpoB_Ser450Leu (1.00)	katG_Ser315Thr (1.00)	embB_Met306Ile (1.00)	S	rpsL_Lys43Arg (1.00)	S	S	S	S	NA	NA
	mykrobe_ONT	rpoB_Ser450Leu (1.00)	katG_Ser315Thr (0.91) and other positions	embB_Gln497Arg (0.99)	pncA_many positions(r)	rpsL_Lys43Arg (1.00)	S	S	S	S	NA	NA
696-05	phenotypic AST	R	R	S	S	R	S	S	S	NA	S	S
	TBProfiler_Illumina	rpoB_Ser450Leu (1.00)	katG_Ser315Thr (1.00)	embB_Asp328Gly (1.00)	pncA_Leu159Val (1.00)	rpsL_Lys43Arg (1.00)	S	S	S	eis_-10G>A (1.00)	ethA_c.110 110del (1.00)	S
	TBProfiler_ONT	rpoB_Ser450Leu (0.99)	katG_Ser315Thr (1.00)	embB_Asp328Gly (1.00)	pncA_Leu159Val (0.93)	rpsL_Lys43Arg (0.92)	S	S	S	eis_-10G>A (0.99)	S	S
	mykrobe_Illumina	rpoB_Ser450Leu (1.00)	katG_Ser315Thr (1.00)	S	pncA_Leu159Val (1.00)	rpsL_Lys43Arg (1.00)	S	S	S	eis_-10G>A (1.00)	NA	NA
	mykrobe_ONT	rpoB_Ser450Leu (0.77) and other positions	katG_Ser315Thr (0.91) and other positions	S	pncA_Leu159Val (0.74) and other positions	rpsL_Lys43Arg (0.98)	S	S	S	eis_-10G>A (1.00)	NA	NA
702-06	phenotypic AST	R	R	R	R	R	S	S	S	NA	S	S
	TBProfiler_Illumina	rpoB_Ser450Leu (1.00)	katG_Ser315Thr (1.00)	embB_Met306Val (1.00)	pncA_Ile133Thr (1.00)	rpsL_Lys43Arg (1.00)	S	S	S	eis_-12C>T (1.00)	S	S
	TBProfiler_ONT	rpoB_Ser450Leu (0.99)	katG_Ser315Thr (0.99)	embB_Met306Val (1.00)	pncA_Ile133Thr (0.99)	rpsL_Lys43Arg (0.95)	S	S	S	eis_-12C>T (0.97)	S	S
	mykrobe_Illumina	rpoB_Ser450Leu (1.00)	katG_Ser315Thr (1.00)	embB_Met306Val (1.00)	pncA_Ile133Thr (1.00)	rpsL_Lys43Arg (1.00)	S	S	S	S	NA	NA
	mykrobe_ONT	rpoB_Ser450Leu (1.00)	katG_Ser315Thr (1.00) and other positions	embB_Met306Val (1.00)	pncA_Ile133Thr (1.00) and other positions	rpsL_Lys43Arg (1.00)	S	S	S	S	NA	NA
706-05	phenotypic AST	R	R	S	S	R	S	S	S	NA	S	S
	TBProfiler_Illumina	rpoB_Ser450Leu (1.00)	katG_Ser315Thr (1.00)	embB_Met306Val (1.00)	S	rpsL_Lys43Arg (1.00)	S	S	S	S	S	S
	TBProfiler_ONT	rpoB_Ser450Leu (0.99)	katG_Ser315Thr (1.00)	embB_Met306Ile (0.91)	S	rpsL_Lys43Arg (0.92)	S	S	S	S	S	S
	mykrobe_Illumina	rpoB_S450X (1.00)	katG_S315X (1.00)	embB_Met306Ile (0.96)	S	rpsL_Lys43Arg (1.00)	S	S	S	S	NA	NA
	mykrobe_ONT	rpoB_S450X (1.00))	katG_Ser315Thr (1.00) and other positions	embB_Met306Ile(r) (0.84)	pncA_many positions (r)	rpsL_Lys43Arg (1.00)	S	S	S	S	NA	NA
3003-06	phenotypic AST	R	R	R	R	R	S	S	S	NA	S	S
	TBProfiler_Illumina	rpoB_Ser450Leu (1.00)	katG_Ser315Thr (1.00)	embB_Met306Val (1.00)	pncA_Gln10Pro (1.00)	rpsL_Lys43Arg (1.00)	S	S	S	S	S	S
	TBProfiler_ONT	rpoB_Ser450Leu (0.99)	katG_Ser315Thr (0.99)	embB_Met306Val (0.99)	pncA_Gln10Pro (0.99)	rpsL_Lys43Arg (0.99)	S	S	S	S	S	S
	mykrobe_Illumina	rpoB_Ser450Leu (1.00)	katG_Ser315Thr (1.00)	embB_Met306Val (1.00)	pncA_Gln10Pro (1.00)	rpsL_Lys43Arg (1.00)	S	S	S	S	NA	NA
	mykrobe_ONT	rpoB_Ser450Leu (1.00)	katG_Ser315Thr (1.00) and other positions	embB_Met306Val (1.00)	pncA_Gln10Pro (0.91) and other positions	rpsL_Lys43Arg (1.00)	S	S	S	S	NA	NA
3678-04	phenotypic AST	R	R	R	R	R	S	S	S	NA	S	S
	TBProfiler_Illumina	rpoB_Ser450Leu (1.00)	katG_Ser315Thr (1.00)	embB_Met306Val (1.00)	pncA_Trp68Arg (1.00)	rrs_A514X (1.00)	S	S	S	S	S	S
	TBProfiler_ONT	rpoB_Ser450Leu (0.99)	katG_Ser315Thr (0.99)	embB_Met306Val (0.98)	pncA_Trp68Arg (0.98)	rrs_A514X (0.94)	S	S	S	S	S	S
	mykrobe_Illumina	rpoB_Ser450Leu (1.00)	katG_Ser315Thr (1.00)	embB_Met306Val (1.00)	pncA_Trp68Arg (1.00)	gid_G30D (1.00), rrs_A514X (1.00)	S	S	S	S	NA	NA
	mykrobe_ONT	rpoB_S450X (0.99)	katG_Ser315Thr (0.87) and other positions	embB_Met306Val (0.99)	pncA_Trp68Arg (0.50) and other positions	rrs_A514X (1.00)	S	S	S	S	NA	NA
4536-04	phenotypic AST	R	R	R	S	R	S	S	S	NA	R	S
	TBProfiler_Illumina	rpoB_Ser450Leu (1.00), rpoB_Thr400Ala (1.00)	katG_Ser315Thr (1.00)	embB_Gln497Arg (1.00)	S	rpsL_Lys43Arg (1.00)	S	S	S	S	ethA_c.110 110del (1.00)	S
	TBProfiler_ONT	rpoB_Ser450Leu (0.99)	katG_Ser315Thr (1.00)	embB_Met306Ile (0.86)	S	rpsL_Lys43Arg (0.89)	S	S	S	S	S	S
	mykrobe_Illumina	rpoB_S450X (1.00)	katG_S315X (1.00)	embB_Gln497Arg (1.00)	S	rpsL_Lys43Arg (1.00)	S	S	S	S	NA	NA
	mykrobe_ONT	rpoB_CC1332C, rpoB_S450X (1.00)	katG_Ser315Thr (0.87) and other positions	embB_Met306Ile (r)(0.80)	pncA_many positions (r)	rpsL_Lys43Arg (1.00)	S	S	S	S	NA	NA
4549-04	phenotypic AST	R	R	S	R	R	S	S	S	NA	S	S
	TBProfiler_Illumina	rpoB_Val170Phe (1.00)	katG_Ser315Thr (1.00)	embB_His1002Arg (1.00)	pncA_-11A>G (1.00)	rpsL_Lys43Arg (1.00)	S	S	S	S	S	S
	TBProfiler_ONT	rpoB_Val170Phe (0.96)	katG_Ser315Thr (0.99)	embB_His1002Arg (0.97)	pncA_-11A>G (0.94)	rpsL_Lys43Arg (0.93)	S	S	S	S	S	S
	mykrobe_Illumina	rpoB_Val170Phe (1.00)	katG_S315X (1.00)	S	pncA_-11A>G (1.00)	rpsL_Lys43Arg (1.00)	S	S	S	S	NA	NA
	mykrobe_ONT	rpoB_Val170Phe (1.00), rpoB_C1331CT (0.25)	katG_Ser315Thr (0.95) and other positions	S	pncA_-11A>G (0.74) and other positions	rpsL_Lys43Arg (1.00)	S	S	S	S	NA	NA
6581-05	phenotypic AST	R	R	S	S	R	S	S	S	NA	S	S
	TBProfiler_Illumina	rpoB_Ser450Leu (1.00)	katG_Ser315Thr (1.00)	S	S	S	S	S	S	S	S	S
	TBProfiler_ONT	rpoB_Ser450Leu (1.00)	katG_Ser315Thr (1.00)	S	S	S	S	S	S	S	S	S
	mykrobe_Illumina	rpoB_S450X (1.00)	katG_S315X (1.00)	S	S	gid_D85A (1.00)	S	S	S	S	NA	NA
	mykrobe_ONT	rpoB_S450X (1.00)	katG_Ser315Thr (1.00) and other positions	S	S	gid_D85A (1.00)	S	S	S	S	NA	NA
8121-04	phenotypic AST	R	R	S	R	R	S	S	S	NA	S	S
	TBProfiler_Illumina	rpoB_Ser450Leu (1.00)	katG_Ser315Thr (1.00)	embB_Met306Ile (1.00)	pncA_386 389del (1.00)	rpsL_Lys88Arg (1.00)	S	S	S	S	S	S
	TBProfiler_ONT	rpoB_Ser450Leu (1.00)	katG_Ser315Thr (0.99)	embB_Met306Ile (0.98)	S	rpsL_Lys88Arg (0.62)	S	S	S	S	S	S
	mykrobe_Illumina	rpoB_S450X (1.00)	katG_S315X (1.00)	embB_Met306Ile (1.00)	pncA_GATGT385G (1.00)	rpsL_Lys88Arg (1.00)	S	S	S	S	NA	NA
	mykrobe_ONT	rpoB_CC1332C (0.12) , rpoB_S450X (1.00)	katG_Ser315Thr (0.95) and other positions	embB_Met306Ile (1.00)	pncA_GATGT385G (0.95) and other positions	rpsL_Lys88Arg (1.00)	S	S	S	S	NA	NA
8129-04	phenotypic AST	R	R	S	S	R	S	R	R	NA	S	S
	TBProfiler_Illumina	rpoB_Leu452Pro (1.00)	katG_Ser315Thr (1.00)	embB_Met306Val (1.00)	pncA_Pro54Gln (0.78)	rpsL_Lys43Arg (1.00)	S	rrs_1401a>g (0.97)	rrs_1401a>g (0.97)	rrs_1401a>g (0.97)	S	S
	TBProfiler_ONT	rpoB_Leu452Pro (0.99)	katG_Ser315Thr (0.99)	embB_Met306Val (1.00)	pncA_Pro54Gln (0.81)	rpsL_Lys43Arg (0.92)	S	rrs_1401a>g (0.99)	rrs_1401a>g (0.99)	rrs_1401a>g (0.99)	S	S
	mykrobe_Illumina	rpoB_L452X (1.00)	katG_S315X (1.00)	embB_Met306Val (1.00)	pncA_Pro54Gln(r)	rpsL_Lys43Arg (1.00)	S	rrs_A1401X (0.98)	rrs_A1401X (0.98)	rrs_A1401X (0.98)	NA	NA
	mykrobe_ONT	rpoB_L452X (0.94)	katG_Ser315Thr (0.95) and other positions	embB_Met306Val (1.00)	pncA_Pro54Gln(r) and other positions	rpsL_Lys43Arg (0.99)	S	rrs_A1401X (0.99)	rrs_A1401X (0.99)	rrs_A1401X (0.99)	NA	NA
8644-04	phenotypic AST	R	R	S	S	R	S	S	S	NA	S	S
	TBProfiler_Illumina	rpoB_Ser450Leu (0.99)	katG_Ser315Thr (1.00)	embB_Met306Val (1.00)	S	rrs_A514X (1.00)	S	S	S	S	ethA_g.1047 1047del (0.99)	S
	TBProfiler_ONT	rpoB_Ser450Leu (0.98)	katG_Ser315Thr (1.00)	embB_Met306Val (0.99)	S	rrs_A514X (0.94)	S	S	S	S	S	S
	mykrobe_Illumina	rpoB_S450X (0.99)	katG_S315X (1.00)	embB_Met306Val (1.00)	S	rrs_A514X (1.00)	S	S	S	S	NA	NA
	mykrobe_ONT	rpoB_S450X (1.00)	katG_Ser315Thr (0.93) and other positions	embB_Met306Val (1.00)	pncA_many positions (r)	rrs_A514X (0.98)	S	S	S	S	NA	NA
8651-04	phenotypic AST	R	R	S	S	R	S	R	R	NA	S	S
	TBProfiler_Illumina	rpoB_Ser450Leu (1.00)	katG_Ser315Thr (1.00)	embB_Asp328Gly (1.00)	S	rpsL_Lys43Arg (1.00)	S	rrs_1401a>g (1.00)	rrs_1401a>g (1.00)	rrs_1401a>g (1.00)	ethA_c.110 110del (1.00)	S
	TBProfiler_ONT	rpoB_Ser450Leu (1.00)	katG_Ser315Thr (0.99)	embB_Asp328Gly (0.99)	S	rpsL_Lys43Arg (0.90)	S	rrs_1401a>g (0.99)	rrs_1401a>g (0.99)	rrs_1401a>g (0.99)	S	S
	mykrobe_Illumina	rpoB_S450X (1.00)	katG_S315X (1.00)	S	S	rpsL_Lys43Arg (1.00)	S	rrs_1401a>g (1.00)	rrs_1401a>g (1.00)	rrs_1401a>g (1.00)	NA	NA
	mykrobe_ONT	rpoB_S450X (0.91) and other positions	katG_Ser315Thr (0.95) and other positions	S	pncA_many positions (r)	rpsL_Lys43Arg (0.95)	S	rrs_1401a>g (1.00)	rrs_1401a>g (1.00)	rrs_1401a>g (1.00)	NA	NA
9050-05	phenotypic AST	R	R	R	R	R	S	S	S	NA	S	S
	TBProfiler_Illumina	rpoB_Ser450Leu (1.00)	katG_Ser315Thr (1.00)	embB_Met306Val (0.99)	pncA_Gln10Pro (1.00)	rpsL_Lys43Arg (1.00)	S	S	S	S	S	S
	TBProfiler_ONT	rpoB_Ser450Leu (0.99)	katG_Ser315Thr (0.98)	embB_Met306Val (0.99)	pncA_Gln10Pro (0.98)	rpsL_Lys43Arg (0.90)	S	S	S	S	S	S
	mykrobe_Illumina	rpoB_S450X (1.00)	katG_S315X (1.00)	embB_Met306Val (0.99)	pncA_Gln10Pro (1.00)	rpsL_Lys43Arg (1.00)	S	S	S	S	NA	NA
	mykrobe_ONT	rpoB_S450X (1.00)	katG_Ser315Thr (1.00) and other positions	embB_Met306Val (0.99)	pncA_Gln10Pro (1.00) and other positions	rpsL_Lys43Arg (1.00)	S	S	S	S	NA	NA
9689-04	phenotypic AST	R	R	S	S	R	S	S	S	NA	S	S
	TBProfiler_Illumina	rpoB_Ser450Leu (1.00), rpoB_Glu761Asp (0.99)	katG_Ser315Thr (1.00)	embB_Met306Val (1.00)	pncA_Gln10Pro (0.81)	rpsL_Lys43Arg (1.00)	S	S	S	eis_-37G>T (1.00)	S	S
	TBProfiler_ONT	rpoB_Ser450Leu (0.99), rpoB_Glu761Asp (0.97)	katG_Ser315Thr (1.00)	embB_Met306Val (0.98)	pncA_Gln10Pro (0.84)	rpsL_Lys43Arg (0.92)	S	S	S	eis_-37G>T (0.97)	S	S
	mykrobe_Illumina	rpoB_S450X (1.00)	katG_S315X (1.00)	embB_Met306Val (1.00)	pncA_Gln10Pro (r) (0.81)	rpsL_Lys43Arg (1.00)	S	S	S	S	NA	NA
	mykrobe_ONT	rpoB_S450X (1.00)	katG_Ser315Thr (0.87) and other positions	embB_Met306Val (1.00)	pncA_Gln10Pro (r) (0.50) and other positions	rpsL_Lys43Arg (1.00)	S	S	S	S	NA	NA
QC-1	phenotypic AST	S	S	S	S
QC-1	TBProfiler_Illumina	S	S	S	S
QC-1	TBProfiler_ONT	S	S	S	S
QC-1	mykrobe_Illumina	S	S	S	S
QC-1	mykrobe_ONT	S	katG_many positions(r)	S	pncA_many positions (r)
QC-3	phenotypic AST	S	S	S	S
QC-3	TBProfiler_Illumina	S	S	S	S
QC-3	TBProfiler_ONT	S	S	S	S
QC-3	mykrobe_Illumina	S	S	S	S
QC-3	mykrobe_ONT	S	katG_many positions(r)	S	S
QC-4	phenotypic AST	S	S	S	S
QC-4	TBProfiler_Illumina	S	S	S	S
QC-4	TBProfiler_ONT	S	S	S	S
QC-4	mykrobe_Illumina	S	S	S	S
QC-4	mykrobe_ONT	rpoB_C1331CT (0.27), rpoB_S431X (r)(0.24)	katG_many positions(r)	S	pncA_many positions (r)
QC-5	phenotypic AST	S	S	S	S
QC-5	TBProfiler_Illumina	S	S	S	S
QC-5	TBProfiler_ONT	S	S	S	S
QC-5	mykrobe_Illumina	S	S	S	S
QC-5	mykrobe_ONT	rpoB_C1331CT(r) (0.21)	katG_many positions(r)	S	pncA_many positions (r)
QC-6	phenotypic AST	S	S	S	S
QC-6	TBProfiler_Illumina	S	S	S	S
QC-6	TBProfiler_ONT	S	S	S	S
QC-6	mykrobe_Illumina	S	S	S	S
QC-6	mykrobe_ONT	S	katG_many positions(R)	S	S
QC-7	phenotypic AST	0.5	S	S	S
QC-7	TBProfiler_Illumina	rpoB p.His445Tyr (0.44)	S	S	S
QC-7	TBProfiler_ONT	S	S	S	S
QC-7	mykrobe_Illumina	rpoB_H445X(r) (0.45)	S	S	S
QC-7	mykrobe_ONT	rpoB_C1331CT (0.22), rpoB_H445X (r)(0.6)	katG_many positions(r)	S	S
QC-8	phenotypic AST	R	S	S	S
QC-8	TBProfiler_Illumina	rpoB_His445Tyr (1.00)	S	S	S
QC-8	TBProfiler_ONT	S	S	S	S
QC-8	mykrobe_Illumina	rpoB_H445X (1.00)	S	S	S
QC-8	mykrobe_ONT	rpoB_H445X (1.00)	katG_many positions(r)	S	pncA_TC193T (0.27), pncA_CC194C (r) (0.27)
QC-9	phenotypic AST	S	S	S	S
QC-9	TBProfiler_Illumina	S	S	S	S
QC-9	TBProfiler_ONT	S	S	S	S
QC-9	mykrobe_Illumina	S	S	S	S
QC-9	mykrobe_ONT	rpoB_N438X(r) (0.36)	katG_many positions(R)	S	pncA_many positions (r)
QC-10	phenotypic AST	R	S	S	S
QC-10	TBProfiler_Illumina	rpoB_His445Tyr (1.00)	S	S	S
QC-10	TBProfiler_ONT	rpoB_His445Tyr (0.93)	S	S	S
QC-10	mykrobe_Illumina	rpoB_H445X (1.00)	S	S	S
QC-10	mykrobe_ONT	rpoB_H445X (0.95) and other positions	katG_many positions(r)	S	pncA_many positions (r)
NB. Mutation frequencies for "Mykrobe" tool was calculated by looking at the frequencies of the reference and alternative alleles in the report files (json file)
	Anti-TB Drug Panel
	TBProfiler	Mykrobe	Abbreviations
	Susceptible	Susceptible	S
	Resistant	Resistant	R
	-	Minor alleles present for resistance	r
	Other abbreviations
	AST	Antimicrobial susceptibility testing

## Sheet: Table S6_Tools_ProcessingTime
De novo assemblers
	wall clock time -real (seconds)									CPU time -user (seconds)
	abyss	shovill	spades	velvetOptimizer	canu	flye	unicycler_longread	unicycler_hybrid	spades_hybrid	abyss	shovill	spades	velvetOptimizer	canu	flye	unicycler_longread	unicycler_hybrid	spades_hybrid
674-04	554.013	403.332	1556.34	1338.89	11405.9	2893.53	1308.23	10108.5	2093.68	731.128	2038.25	8475.11	9132.68	47984.1	16010.8	7283.42	56766.4	13421.7
696-05	554.571	463.596	1552.05	1454.41	13330.4	2243.95	1286.79	12042.5	2252.67	738.592	2361.69	8327.46	9998.68	50010.2	9314.41	6876.62	69359.5	12148.6
702-06	557.071	398.833	1507.2	1285.1	11458.1	1682.36	1332.58	12941.9	2072.58	755.868	2013	8243.05	9064.72	41058.8	6934.71	7132.8	74389.8	11115.8
706-05	585.305	416.727	1617.63	1411.34	7415.75	1082.4	1363.54	8359.23	1939.71	796.22	2129.24	8668.18	9893.43	25627.1	4378.46	7279.82	48528.6	10449.6
3003-06	607.848	510.727	1601.67	1445.28	13727.1	2298.93	1216.16	13230.1	2289.94	825.467	2523.71	8804.39	9979.27	52094.2	9624.46	6977.77	76304.8	12430.9
avg. (seconds)	571.762	438.643	1566.98	1387	11467.5	2040.23	1301.46	11336.5	2129.72	769.455	2213.18	8503.64	9613.76	43354.9	9252.57	7110.08	65069.8	11913.3
avg. (minutes)	9.52936	7.31072	26.1163	23.1167	191.124	34.0039	21.691	188.941	35.4953	12.8243	36.8863	141.727	160.229	722.581	154.209	118.501	1084.5	198.555
Drug Susceptibility Prediction Tools
	wall clock time -real (seconds)		CPU time -user (seconds)
(ONT data)	TBProfiler	Mykrobe	TBProfiler	Mykrobe
674-04	446.862	447.207	1180.86	456.639
696-05	341.635	338.693	884.401	343.415
702-06	682.743	266.094	1885.62	271.182
706-05	460.315	176.164	1264.14	179.9
3003-06	445.444	326.16	1159.4	336.664
avg. (seconds)	475.4	310.864	1274.88	317.56
avg. (minutes)			21.248	5.29267
(Illumina data)
674-04	272.292	230.043	397.187	237.069
696-05	197.916	191.481	395.811	206.513
702-06	189.437	181.634	377.6	197.824
706-05	211.413	194.43	399.911	210.396
3003-06	207.164	212.312	410.774	248.473
avg. (seconds)	215.644	201.98	396.257	220.055
avg. (minutes)			6.60428	3.66758

## Sheet: Table S7_QUAST_Assembly_Quality
Genome Fraction %													Number of Mismatches per 100kbp													Number of Indels per 100kbp													Number of contigs
	abyss	shovill	spades	velvetOptimizer	canu	canu_racon_medaka	flye	flye_racon_medaka	unicycler	unicycler_hybrid	spades_hybrid			abyss	shovill	spades	velvetOptimizer	canu	canu_racon_medaka	flye	flye_racon_medaka	unicycler_long-read	unicycler_hybrid	spades_hybrid			abyss	shovill	spades	velvetOptimizer	canu	canu_racon_medaka	flye	flye_racon_medaka	unicycler_long-read	unicycler_hybrid	spades_hybrid			abyss	shovill	spades	velvetOptimizer	canu	canu_racon_medaka	flye	flye_racon_medaka	unicycler_long-read	unicycler_hybrid
QC-7	97.835	98.123	98.094	97.501	99.628	99.671	99.397	99.427	98.806	99.264	99.221		674-04	43.75	50.64	41.94	37.59	51.94	46.89	57.71	45.58	85.87	51.77	47.51		674-04	8.36	7.08	5.07	4.37	267	22.01	138.66	22.92	218.6	13.25	8.84		674-04	146	157	208	30	22	22	62	63	454	36
8644-04	98.333	98.104	98.104	97.391	99.422	99.439	99.468	99.468	99.482	99.209	99.037		696-05	43.53	51.86	41.08	35.38	48.78	48.21	60.2	46.49	50.62	60.96	49.27		696-05	8.35	6.57	4.79	3.98	170.55	62.21	91.09	61.2	122.61	21.17	8.87		696-05	148	160	232	27	1	1	2	3	1	7
QC-9	98.23	98.062	98.029	97.192	99.355	99.359	99.383	99.38	99.302	99.299	99.121		702-06	40.82	47.22	38.98	34.54	54.69	48.03	59.39	46.15	54.49	48.99	46.95		702-06	7.83	6.39	4.72	3.96	174.34	61.53	89.73	61.73	123.95	10.84	8.44		702-06	146	159	226	385	1	1	2	3	1	8
QC-3	98.128	98.009	97.959	97.27	99.249	99.25	99.268	99.396	99.12	99.268	99.09		706-05	42.28	50.47	41.23	37.25	51.22	51.46	68.12	47.85	51.2	59.84	52.99		706-05	8.46	6.74	5.17	4.89	179.89	61.92	93.24	62.23	131.23	15.93	9.55		706-05	148	153	224	392	1	1	2	3	1	3
QC-5	97.922	97.998	97.91	97.207	99.184	99.2	99.359	99.299	98.823	99.3	99.055		3003-06	42.94	48.44	43.17	38.35	47.54	49.3	60.38	48.11	51.56	49.09	48.55		3003-06	7.91	6.41	5.53	4.02	173.38	62.28	91.69	61.44	123.7	13.78	8.69		3003-06	153	153	226	27	2	3	2	3	1	7
QC-8	97.969	97.72	97.633	96.802	99.131	99.177	99.105	99.033	98.657	98.929	98.92		3678-04	41.73	48.38	40.54	34	46.46	42.37	67.8	59.37	77.53	49.6	51.39		3678-04	8.11	6.66	4.72	3.72	273.36	23.71	157.91	26.21	199.63	12.14	9.92		3678-04	162	173	235	379	38	38	21	21	221	43
QC-1	97.409	97.48	97.484	96.75	99.074	99.135	99.074	99.105	98.297	98.946	98.749		4536-04	42.99	51.03	42.01	38.19	47.84	41.96	57.42	42.43	82.6	49.9	48.31		4536-04	8.24	7.63	5.34	4.37	269.66	21.7	138.08	20.72	214.38	12.02	8.9		4536-04	157	166	232	33	29	29	47	47	357	38
QC-6	97.879	97.789	97.651	97.091	98.924	99.036	99.118	99.074	95.308	98.782	98.769		4549-04	43.45	49.46	43.7	38.62	50.8	47.88	59.52	47.54	52.82	53.5	47.66		4549-04	8.45	6.82	5.18	4.52	173.55	63.14	89.52	61.15	122.76	10.47	8.25		4549-04	145	155	230	24	1	1	2	3	1	18
706-05	98.016	97.866	97.688	97.249	99.046	99.02	98.928	99.013	99.045	98.908	98.479		6581-05	25.23	34.89	27.39	22.11	54.64	31.96	61.77	40.63	60.6	43.93	33.31		6581-05	5.47	5.34	4.04	2.11	416.94	49.63	179.24	44.74	198.89	16.03	9.12		6581-05	150	170	218	57	25	25	113	113	31	48
QC-4	98.039	97.755	97.721	96.975	99.068	98.996	99.133	99.088	97.202	98.902	98.885		8121-04	41.28	44.82	41.08	33.74	49.93	43.69	114.4	57.59	126.86	49.35	47.86		8121-04	7.5	5.33	4.84	3.54	321.95	24.44	184.91	34.34	209.68	12.08	11.49		8121-04	171	177	233	393	30	30	17	18	345	61
8129-04	97.969	97.735	97.682	96.997	98.961	98.983	98.955	99.011	98.988	98.938	98.807		8129-04	40.61	49.93	41.49	33.86	51.68	49.01	59.08	48.35	47.97	53.89	50.59		8129-04	7.91	6.63	4.85	3.6	191.61	36.37	101.23	35.21	125.47	12.51	10		8129-04	152	165	231	377	1	1	2	4	1	8
696-05	98.014	97.645	97.566	96.881	98.885	98.929	98.839	98.929	98.832	98.831	98.632		8644-04	17.63	25.86	18.37	16.01	21.45	20.77	31.9	20.99	24.49	25	22		8644-04	4.73	3.58	2.63	1.61	190.4	33.94	97.92	33.48	127.87	12.84	5.22		8644-04	144	155	213	368	1	1	2	3	1	11
4549-04	97.965	97.762	97.58	97.19	98.89	98.9	98.908	98.896	98.829	98.731	98.605		8651-04	38.38	52.19	39.47	34.06	50.73	46.55	56.04	44.84	53.72	48.09	45.04		8651-04	6.95	7.03	4.41	3.87	194.34	37.47	100.95	36.48	134.05	12.3	10.4		8651-04	176	183	240	418	1	1	1	1	1	10
8651-04	97.218	97.329	97.238	96.579	98.83	98.898	98.867	98.929	98.859	98.563	98.489		9050-05	42.07	49.72	41.76	36	47.63	47.29	56.52	46.11	48.15	53.26	47.36		9050-05	7.78	6.83	5.11	4.6	189.16	37.43	97.6	35.7	124.43	10.82	8.23		9050-05	145	156	231	332	3	3	2	2	1	7
3003-06	97.761	97.578	97.568	96.46	98.895	98.896	98.892	98.805	98.915	98.864	98.552		9689-04	43.61	50.93	40.04	35.2	44.89	42.72	51.25	46.84	95.44	50.96	50.05		9689-04	8.33	7.27	4.69	4.16	258.14	21.64	139	31.34	234.11	12.24	10.2		9689-04	149	160	229	365	41	41	104	106	560	44
9050-05	97.851	97.616	97.65	97.091	98.851	98.894	98.821	98.855	98.862	98.873	98.651		QC-1	25.99	33.37	24.53	22.59	32.65	31.14	36.15	30.67	31.15	36.17	36.84		QC-1	5.86	4.07	2.63	1.94	153.36	42.07	78.23	41.88	97.52	9.87	8.19		QC-1	160	183	231	400	1	1	1	1	1	7
702-06	97.835	97.544	97.574	96.794	98.894	98.881	98.852	98.883	98.882	98.873	98.535		QC-3	38.09	45.79	42.69	34.49	48.15	46.64	55.92	47.69	47.57	54.48	48.66		QC-3	7.6	6.11	5.81	3.82	159.28	44.42	83.44	45.31	105.84	12.92	10.09		QC-3	157	164	226	385	1	1	2	4	3	14
QC-10	98.263	97.919	97.897	97.189	98.612	98.559	99.002	99.007	98.721	98.908	98.978		QC-4	26.73	35.41	27.67	22.79	37.87	33.34	42.44	33.42	35.63	36.92	31.18		QC-4	5.87	4.66	3.5	2.59	157.7	42.22	80.37	40.51	100.77	9.49	6.53		QC-4	161	165	228	383	2	2	2	3	2	9
4536-04	97.914	97.734	97.611	96.939	98.074	98.095	95.857	95.846	95.451	97.888	98.339		QC-5	38.89	46.54	42.6	34.63	46.6	46.09	52.7	47.69	51.04	50.29	48.93		QC-5	7.73	6.71	5.56	3.73	151.09	44.08	81.86	42.25	102.78	12.19	10.11		QC-5	162	149	226	409	1	1	2	6	3	9
674-04	97.873	97.666	97.558	96.979	98.022	98.037	94.54	94.55	93.076	97.999	98.423		QC-6	25.43	33.57	26.3	24.19	60.15	31.31	51.18	42.33	45.05	34.56	31.37		QC-6	5.79	4.27	2.88	2.31	301.74	63.33	124.23	60.36	179.14	10.37	6.15		QC-6	150	156	223	81	1	1	2	2	51	8
6581-05	97.848	97.636	97.672	96.763	98.035	98.008	47.563	47.422	2.918	97.572	98.678		QC-7	22.59	38.16	30.57	26.25	54.81	195.79	38.7	35.27	42.65	40.58	33.4		QC-7	5.4	4.6	3.33	2.93	278.01	176.46	103.26	42.93	131.16	13.13	6.56		QC-7	184	179	236	96	48	54	6	6	1	16
8121-04	97.584	97.413	97.453	96.682	97.979	97.958	6.301	6.337	27.07	97.376	98.461		QC-8	26.24	36.98	26.42	23.58	49.19	37.16	44.56	33.37	37.64	35.26	35.17		QC-8	6.02	5.27	3.23	2.62	236.99	55.97	107.68	49.1	141.31	7.72	7.72		QC-8	157	169	228	404	1	1	1	1	2	8
9689-04	97.669	97.602	97.596	96.971	97.965	97.952	70.808	70.808	93.436	97.775	98.645		QC-9	39.11	50.37	39.54	35.43	55.53	47.61	56.98	47.74	58.51	51.27	48.85		QC-9	7.66	6.98	5.02	4.34	239.47	51.33	109.76	49.34	150.77	11.35	8.53		QC-9	153	158	212	384	1	1	3	3	4	10
3678-04	97.835	97.699	97.58	96.934	97.244	97.212	23.168	23.175	96.451	97.663	98.712		QC-10	27.41	38.61	28.6	23.74	58.2	35.51	48.4	34.11	40.25	35.75	35.61		QC-10	6.41	5.14	3.73	2.57	256.76	54.51	114.89	55.32	153.22	8.43	6.85		QC-10	144	146	214	396	2	2	1	1	3	8
average	97.89	97.741	97.6874	96.9949	98.7591	98.7702	88.4002	88.4057	90.9722	98.6525	98.743		average	35.8658	44.36	36.2987	31.3579	48.4738	48.445	56.1888	43.3817	56.3921	46.8088	43.2854		average	7.19667	6.005	4.44917	3.50708	224.111	49.7421	111.437	43.9954	148.911	12.2454	8.61875		average	155	162.958	226.333	272.708	10.625	10.9167	16.7083	17.5	85.2917	18.25
[truncated: 1 more columns]

## Sheet: Table S8_statistics_GenomeFrac.
Number of families	1
Number of comparisons per family	55
Alpha	0.05
Dunn's multiple comparisons test	Mean rank diff.	Significant?	Summary	Adjusted P Value
abyss vs. shovill(spades)	15.6	No	ns	>0.99	A-B
abyss vs. spades	22.5	No	ns	>0.99	A-C
abyss vs. velvetOptimiser	67.5	No	ns	0.12	A-D
abyss vs. canu	-82.7	Yes	**	0.01	A-E
abyss vs. canu+racon+medaka	-85.7	Yes	**	0.006	A-F
abyss vs. flye	-62.2	No	ns	0.26	A-G
abyss vs. flye+racon+medaka	-64.7	No	ns	0.18	A-H
abyss vs. unicycler_long-read	-28.6	No	ns	>0.99	A-I
abyss vs. unicycler_hybrid	-67.9	No	ns	0.11	A-J
abyss vs. spades_hybrid	-68.8	No	ns	0.1	A-K
shovill(spades) vs. spades	6.92	No	ns	>0.99	B-C
shovill(spades) vs. velvetOptimiser	51.9	No	ns	>0.99	B-D
shovill(spades) vs. canu	-98.3	Yes	***	<0.001	B-E
shovill(spades) vs. canu+racon+medaka	-101	Yes	***	<0.001	B-F
shovill(spades) vs. flye	-77.8	Yes	*	0.02	B-G
shovill(spades) vs. flye+racon+medaka	-80.3	Yes	*	0.01	B-H
shovill(spades) vs. unicycler_long-read	-44.2	No	ns	>0.99	B-I
shovill(spades) vs. unicycler_hybrid	-83.5	Yes	**	0.008	B-J
shovill(spades) vs. spades_hybrid	-84.5	Yes	**	0.007	B-K
spades vs. velvetOptimiser	44.9	No	ns	>0.99	C-D
spades vs. canu	-105	Yes	***	<0.001	C-E
spades vs. canu+racon+medaka	-108	Yes	***	<0.001	C-F
spades vs. flye	-84.8	Yes	**	0.007	C-G
spades vs. flye+racon+medaka	-87.2	Yes	**	0.004	C-H
spades vs. unicycler_long-read	-51.1	No	ns	>0.99	C-I
spades vs. unicycler_hybrid	-90.4	Yes	**	0.002	C-J
spades vs. spades_hybrid	-91.4	Yes	**	0.002	C-K
velvetOptimiser vs. canu	-150	Yes	***	<0.001	D-E
velvetOptimiser vs. canu+racon+medaka	-153	Yes	***	<0.001	D-F
velvetOptimiser vs. flye	-130	Yes	***	<0.001	D-G
velvetOptimiser vs. flye+racon+medaka	-132	Yes	***	<0.001	D-H
velvetOptimiser vs. unicycler_long-read	-96.1	Yes	***	<0.001	D-I
velvetOptimiser vs. unicycler_hybrid	-135	Yes	***	<0.001	D-J
velvetOptimiser vs. spades_hybrid	-136	Yes	***	<0.001	D-K
canu vs. canu+racon+medaka	-3.02	No	ns	>0.99	E-F
canu vs. flye	20.5	No	ns	>0.99	E-G
canu vs. flye+racon+medaka	18	No	ns	>0.99	E-H
canu vs. unicycler_long-read	54.1	No	ns	0.78	E-I
canu vs. unicycler_hybrid	14.8	No	ns	>0.99	E-J
canu vs. spades_hybrid	13.9	No	ns	>0.99	E-K
canu+racon+medaka vs. flye	23.5	No	ns	>0.99	F-G
canu+racon+medaka vs. flye+racon+medaka	21.1	No	ns	>0.99	F-H
canu+racon+medaka vs. unicycler_long-read	57.1	No	ns	0.53	F-I
canu+racon+medaka vs. unicycler_hybrid	17.9	No	ns	>0.99	F-J
canu+racon+medaka vs. spades_hybrid	16.9	No	ns	>0.99	F-K
flye vs. flye+racon+medaka	-2.46	No	ns	>0.99	G-H
flye vs. unicycler_long-read	33.6	No	ns	>0.99	G-I
flye vs. unicycler_hybrid	-5.67	No	ns	>0.99	G-J
flye vs. spades_hybrid	-6.63	No	ns	>0.99	G-K
flye+racon+medaka vs. unicycler_long-read	36.1	No	ns	>0.99	H-I
flye+racon+medaka vs. unicycler_hybrid	-3.21	No	ns	>0.99	H-J
flye+racon+medaka vs. spades_hybrid	-4.17	No	ns	>0.99	H-K
unicycler_long-read vs. unicycler_hybrid	-39.3	No	ns	>0.99	I-J
unicycler_long-read vs. spades_hybrid	-40.2	No	ns	>0.99	I-K
unicycler_hybrid vs. spades_hybrid	-0.958	No	ns	>0.99	J-K
Test details	Mean rank 1	Mean rank 2	Mean rank diff.	n1	n2	Z
abyss vs. shovill(spades)	100	84.6	15.6	24	24	0.709
abyss vs. spades	100	77.7	22.5	24	24	1.02
abyss vs. velvetOptimiser	100	32.8	67.5	24	24	3.06
abyss vs. canu	100	183	-82.7	24	24	3.75
abyss vs. canu+racon+medaka	100	186	-85.7	24	24	3.89
abyss vs. flye	100	162	-62.2	24	24	2.82
abyss vs. flye+racon+medaka	100	165	-64.7	24	24	2.93
abyss vs. unicycler_long-read	100	129	-28.6	24	24	1.3
abyss vs. unicycler_hybrid	100	168	-67.9	24	24	3.08
abyss vs. spades_hybrid	100	169	-68.8	24	24	3.12
shovill(spades) vs. spades	84.6	77.7	6.92	24	24	0.314
shovill(spades) vs. velvetOptimiser	84.6	32.8	51.9	24	24	2.35
shovill(spades) vs. canu	84.6	183	-98.3	24	24	4.46
shovill(spades) vs. canu+racon+medaka	84.6	186	-101	24	24	4.6
shovill(spades) vs. flye	84.6	162	-77.8	24	24	3.53
shovill(spades) vs. flye+racon+medaka	84.6	165	-80.3	24	24	3.64
shovill(spades) vs. unicycler_long-read	84.6	129	-44.2	24	24	2.01
shovill(spades) vs. unicycler_hybrid	84.6	168	-83.5	24	24	3.79
shovill(spades) vs. spades_hybrid	84.6	169	-84.5	24	24	3.83
spades vs. velvetOptimiser	77.7	32.8	44.9	24	24	2.04
spades vs. canu	77.7	183	-105	24	24	4.78
spades vs. canu+racon+medaka	77.7	186	-108	24	24	4.91
spades vs. flye	77.7	162	-84.8	24	24	3.85
spades vs. flye+racon+medaka	77.7	165	-87.2	24	24	3.96
spades vs. unicycler_long-read	77.7	129	-51.1	24	24	2.32
spades vs. unicycler_hybrid	77.7	168	-90.4	24	24	4.1
spades vs. spades_hybrid	77.7	169	-91.4	24	24	4.15
velvetOptimiser vs. canu	32.8	183	-150	24	24	6.81
velvetOptimiser vs. canu+racon+medaka	32.8	186	-153	24	24	6.95
velvetOptimiser vs. flye	32.8	162	-130	24	24	5.88
velvetOptimiser vs. flye+racon+medaka	32.8	165	-132	24	24	6
velvetOptimiser vs. unicycler_long-read	32.8	129	-96.1	24	24	4.36
velvetOptimiser vs. unicycler_hybrid	32.8	168	-135	24	24	6.14
velvetOptimiser vs. spades_hybrid	32.8	169	-136	24	24	6.18
canu vs. canu+racon+medaka	183	186	-3.02	24	24	0.137
canu vs. flye	183	162	20.5	24	24	0.93
canu vs. flye+racon+medaka	183	165	18	24	24	0.819
canu vs. unicycler_long-read	183	129	54.1	24	24	2.45
canu vs. unicycler_hybrid	183	168	14.8	24	24	0.673
canu vs. spades_hybrid	183	169	13.9	24	24	0.629
canu+racon+medaka vs. flye	186	162	23.5	24	24	1.07
canu+racon+medaka vs. flye+racon+medaka	186	165	21.1	24	24	0.956
canu+racon+medaka vs. unicycler_long-read	186	129	57.1	24	24	2.59
canu+racon+medaka vs. unicycler_hybrid	186	168	17.9	24	24	0.81
canu+racon+medaka vs. spades_hybrid	186	169	16.9	24	24	0.767
flye vs. flye+racon+medaka	162	165	-2.46	24	24	0.112
flye vs. unicycler_long-read	162	129	33.6	24	24	1.52
flye vs. unicycler_hybrid	162	168	-5.67	24	24	0.257
flye vs. spades_hybrid	162	169	-6.63	24	24	0.301
flye+racon+medaka vs. unicycler_long-read	165	129	36.1	24	24	1.64
flye+racon+medaka vs. unicycler_hybrid	165	168	-3.21	24	24	0.146
flye+racon+medaka vs. spades_hybrid	165	169	-4.17	24	24	0.189
unicycler_long-read vs. unicycler_hybrid	129	168	-39.3	24	24	1.78
unicycler_long-read vs. spades_hybrid	129	169	-40.2	24	24	1.83
unicycler_hybrid vs. spades_hybrid	168	169	-0.958	24	24	0.0435

## Sheet: Table S9_statictics_Indels
Number of families	1
Number of comparisons per family	55
Alpha	0.05
Dunn's multiple comparisons test	Mean rank diff.	Significant?	Summary	Adjusted P Value
abyss vs. shovill(spades)	20.8	No	ns	>0.99	A-B
abyss vs. spades	47.6	No	ns	>0.99	A-C
abyss vs. velvetOptimiser	64.7	No	ns	0.18	A-D
abyss vs. canu	-164	Yes	***	<0.001	A-E
abyss vs. canu+racon+medaka	-87.9	Yes	**	0.004	A-F
abyss vs. flye	-126	Yes	***	<0.001	A-G
abyss vs. flye+racon+medaka	-83.3	Yes	**	0.009	A-H
abyss vs. unicycler_long-read	-142	Yes	***	<0.001	A-I
abyss vs. unicycler_hybrid	-45.8	No	ns	>0.99	A-J
abyss vs. spades_hybrid	-19.3	No	ns	>0.99	A-K
shovill(spades) vs. spades	26.9	No	ns	>0.99	B-C
shovill(spades) vs. velvetOptimiser	43.9	No	ns	>0.99	B-D
shovill(spades) vs. canu	-185	Yes	***	<0.001	B-E
shovill(spades) vs. canu+racon+medaka	-109	Yes	***	<0.001	B-F
shovill(spades) vs. flye	-147	Yes	***	<0.001	B-G
shovill(spades) vs. flye+racon+medaka	-104	Yes	***	<0.001	B-H
shovill(spades) vs. unicycler_long-read	-163	Yes	***	<0.001	B-I
shovill(spades) vs. unicycler_hybrid	-66.6	No	ns	0.14	B-J
shovill(spades) vs. spades_hybrid	-40	No	ns	>0.99	B-K
spades vs. velvetOptimiser	17.1	No	ns	>0.99	C-D
spades vs. canu	-212	Yes	***	<0.001	C-E
spades vs. canu+racon+medaka	-136	Yes	***	<0.001	C-F
spades vs. flye	-173	Yes	***	<0.001	C-G
spades vs. flye+racon+medaka	-131	Yes	***	<0.001	C-H
spades vs. unicycler_long-read	-190	Yes	***	<0.001	C-I
spades vs. unicycler_hybrid	-93.5	Yes	**	0.001	C-J
spades vs. spades_hybrid	-66.9	No	ns	0.13	C-K
velvetOptimiser vs. canu	-229	Yes	***	<0.001	D-E
velvetOptimiser vs. canu+racon+medaka	-153	Yes	***	<0.001	D-F
velvetOptimiser vs. flye	-190	Yes	***	<0.001	D-G
velvetOptimiser vs. flye+racon+medaka	-148	Yes	***	<0.001	D-H
velvetOptimiser vs. unicycler_long-read	-207	Yes	***	<0.001	D-I
velvetOptimiser vs. unicycler_hybrid	-111	Yes	***	<0.001	D-J
velvetOptimiser vs. spades_hybrid	-84	Yes	**	0.008	D-K
canu vs. canu+racon+medaka	76	Yes	*	0.03	E-F
canu vs. flye	38.1	No	ns	>0.99	E-G
canu vs. flye+racon+medaka	80.5	Yes	*	0.01	E-H
canu vs. unicycler_long-read	21.5	No	ns	>0.99	E-I
canu vs. unicycler_hybrid	118	Yes	***	<0.001	E-J
canu vs. spades_hybrid	145	Yes	***	<0.001	E-K
canu+racon+medaka vs. flye	-37.8	No	ns	>0.99	F-G
canu+racon+medaka vs. flye+racon+medaka	4.58	No	ns	>0.99	F-H
canu+racon+medaka vs. unicycler_long-read	-54.5	No	ns	0.74	F-I
canu+racon+medaka vs. unicycler_hybrid	42.1	No	ns	>0.99	F-J
canu+racon+medaka vs. spades_hybrid	68.6	No	ns	0.1	F-K
flye vs. flye+racon+medaka	42.4	No	ns	>0.99	G-H
flye vs. unicycler_long-read	-16.7	No	ns	>0.99	G-I
flye vs. unicycler_hybrid	79.9	Yes	*	0.02	G-J
flye vs. spades_hybrid	106	Yes	***	<0.001	G-K
flye+racon+medaka vs. unicycler_long-read	-59.1	No	ns	0.4	H-I
flye+racon+medaka vs. unicycler_hybrid	37.5	No	ns	>0.99	H-J
flye+racon+medaka vs. spades_hybrid	64.1	No	ns	0.2	H-K
unicycler_long-read vs. unicycler_hybrid	96.6	Yes	***	<0.001	I-J
unicycler_long-read vs. spades_hybrid	123	Yes	***	<0.001	I-K
unicycler_hybrid vs. spades_hybrid	26.6	No	ns	>0.99	J-K
Test details	Mean rank 1	Mean rank 2	Mean rank diff.	n1	n2	Z
abyss vs. shovill(spades)	83.9	63.1	20.8	24	24	0.943
abyss vs. spades	83.9	36.2	47.6	24	24	2.16
abyss vs. velvetOptimiser	83.9	19.1	64.7	24	24	2.94
abyss vs. canu	83.9	248	-164	24	24	7.43
abyss vs. canu+racon+medaka	83.9	172	-87.9	24	24	3.99
abyss vs. flye	83.9	210	-126	24	24	5.7
abyss vs. flye+racon+medaka	83.9	167	-83.3	24	24	3.78
abyss vs. unicycler_long-read	83.9	226	-142	24	24	6.46
abyss vs. unicycler_hybrid	83.9	130	-45.8	24	24	2.08
abyss vs. spades_hybrid	83.9	103	-19.3	24	24	0.873
shovill(spades) vs. spades	63.1	36.2	26.9	24	24	1.22
shovill(spades) vs. velvetOptimiser	63.1	19.1	43.9	24	24	1.99
shovill(spades) vs. canu	63.1	248	-185	24	24	8.38
shovill(spades) vs. canu+racon+medaka	63.1	172	-109	24	24	4.93
shovill(spades) vs. flye	63.1	210	-147	24	24	6.65
shovill(spades) vs. flye+racon+medaka	63.1	167	-104	24	24	4.72
shovill(spades) vs. unicycler_long-read	63.1	226	-163	24	24	7.4
shovill(spades) vs. unicycler_hybrid	63.1	130	-66.6	24	24	3.02
shovill(spades) vs. spades_hybrid	63.1	103	-40	24	24	1.82
spades vs. velvetOptimiser	36.2	19.1	17.1	24	24	0.775
spades vs. canu	36.2	248	-212	24	24	9.6
spades vs. canu+racon+medaka	36.2	172	-136	24	24	6.15
spades vs. flye	36.2	210	-173	24	24	7.87
spades vs. flye+racon+medaka	36.2	167	-131	24	24	5.94
spades vs. unicycler_long-read	36.2	226	-190	24	24	8.62
spades vs. unicycler_hybrid	36.2	130	-93.5	24	24	4.24
spades vs. spades_hybrid	36.2	103	-66.9	24	24	3.03
velvetOptimiser vs. canu	19.1	248	-229	24	24	10.4
velvetOptimiser vs. canu+racon+medaka	19.1	172	-153	24	24	6.92
velvetOptimiser vs. flye	19.1	210	-190	24	24	8.64
velvetOptimiser vs. flye+racon+medaka	19.1	167	-148	24	24	6.72
velvetOptimiser vs. unicycler_long-read	19.1	226	-207	24	24	9.4
velvetOptimiser vs. unicycler_hybrid	19.1	130	-111	24	24	5.02
velvetOptimiser vs. spades_hybrid	19.1	103	-84	24	24	3.81
canu vs. canu+racon+medaka	248	172	76	24	24	3.45
canu vs. flye	248	210	38.1	24	24	1.73
canu vs. flye+racon+medaka	248	167	80.5	24	24	3.65
canu vs. unicycler_long-read	248	226	21.5	24	24	0.974
canu vs. unicycler_hybrid	248	130	118	24	24	5.35
canu vs. spades_hybrid	248	103	145	24	24	6.56
canu+racon+medaka vs. flye	172	210	-37.8	24	24	1.72
canu+racon+medaka vs. flye+racon+medaka	172	167	4.58	24	24	0.208
canu+racon+medaka vs. unicycler_long-read	172	226	-54.5	24	24	2.47
canu+racon+medaka vs. unicycler_hybrid	172	130	42.1	24	24	1.91
canu+racon+medaka vs. spades_hybrid	172	103	68.6	24	24	3.11
flye vs. flye+racon+medaka	210	167	42.4	24	24	1.92
flye vs. unicycler_long-read	210	226	-16.7	24	24	0.756
flye vs. unicycler_hybrid	210	130	79.9	24	24	3.62
flye vs. spades_hybrid	210	103	106	24	24	4.83
flye+racon+medaka vs. unicycler_long-read	167	226	-59.1	24	24	2.68
flye+racon+medaka vs. unicycler_hybrid	167	130	37.5	24	24	1.7
flye+racon+medaka vs. spades_hybrid	167	103	64.1	24	24	2.91
unicycler_long-read vs. unicycler_hybrid	226	130	96.6	24	24	4.38
unicycler_long-read vs. spades_hybrid	226	103	123	24	24	5.59
unicycler_hybrid vs. spades_hybrid	130	103	26.6	24	24	1.21

## Sheet: Table S10_statistics_Mismatches
Number of families	1
Number of comparisons per family	55
Alpha	0.05
Dunn's multiple comparisons test	Mean rank diff.	Significant?	Summary	Adjusted P Value
abyss vs. shovill(spades)	-65.4	No	ns	0.17	A-B
abyss vs. spades	-0.146	No	ns	>0.99	A-C
abyss vs. velvetOptimiser	31	No	ns	>0.99	A-D
abyss vs. canu	-99.5	Yes	***	<0.001	A-E
abyss vs. canu+racon+medaka	-48	No	ns	>0.99	A-F
abyss vs. flye	-130	Yes	***	<0.001	A-G
abyss vs. flye+racon+medaka	-49.1	No	ns	>0.99	A-H
abyss vs. unicycler_long-read	-104	Yes	***	<0.001	A-I
abyss vs. unicycler_hybrid	-86.8	Yes	**	0.005	A-J
abyss vs. spades_hybrid	-56	No	ns	0.61	A-K
shovill(spades) vs. spades	65.3	No	ns	0.17	B-C
shovill(spades) vs. velvetOptimiser	96.4	Yes	***	<0.001	B-D
shovill(spades) vs. canu	-34.1	No	ns	>0.99	B-E
shovill(spades) vs. canu+racon+medaka	17.4	No	ns	>0.99	B-F
shovill(spades) vs. flye	-64.4	No	ns	0.19	B-G
shovill(spades) vs. flye+racon+medaka	16.3	No	ns	>0.99	B-H
shovill(spades) vs. unicycler_long-read	-38.8	No	ns	>0.99	B-I
shovill(spades) vs. unicycler_hybrid	-21.4	No	ns	>0.99	B-J
shovill(spades) vs. spades_hybrid	9.42	No	ns	>0.99	B-K
spades vs. velvetOptimiser	31.1	No	ns	>0.99	C-D
spades vs. canu	-99.4	Yes	***	<0.001	C-E
spades vs. canu+racon+medaka	-47.8	No	ns	>0.99	C-F
spades vs. flye	-130	Yes	***	<0.001	C-G
spades vs. flye+racon+medaka	-49	No	ns	>0.99	C-H
spades vs. unicycler_long-read	-104	Yes	***	<0.001	C-I
spades vs. unicycler_hybrid	-86.7	Yes	**	0.005	C-J
spades vs. spades_hybrid	-55.8	No	ns	0.62	C-K
velvetOptimiser vs. canu	-130	Yes	***	<0.001	D-E
velvetOptimiser vs. canu+racon+medaka	-78.9	Yes	*	0.02	D-F
velvetOptimiser vs. flye	-161	Yes	***	<0.001	D-G
velvetOptimiser vs. flye+racon+medaka	-80.1	Yes	*	0.02	D-H
velvetOptimiser vs. unicycler_long-read	-135	Yes	***	<0.001	D-I
velvetOptimiser vs. unicycler_hybrid	-118	Yes	***	<0.001	D-J
velvetOptimiser vs. spades_hybrid	-86.9	Yes	**	0.004	D-K
canu vs. canu+racon+medaka	51.5	No	ns	>0.99	E-F
canu vs. flye	-30.3	No	ns	>0.99	E-G
canu vs. flye+racon+medaka	50.4	No	ns	>0.99	E-H
canu vs. unicycler_long-read	-4.71	No	ns	>0.99	E-I
canu vs. unicycler_hybrid	12.7	No	ns	>0.99	E-J
canu vs. spades_hybrid	43.5	No	ns	>0.99	E-K
canu+racon+medaka vs. flye	-81.8	Yes	*	0.01	F-G
canu+racon+medaka vs. flye+racon+medaka	-1.17	No	ns	>0.99	F-H
canu+racon+medaka vs. unicycler_long-read	-56.2	No	ns	0.59	F-I
canu+racon+medaka vs. unicycler_hybrid	-38.8	No	ns	>0.99	F-J
canu+racon+medaka vs. spades_hybrid	-8	No	ns	>0.99	F-K
flye vs. flye+racon+medaka	80.6	Yes	*	0.01	G-H
flye vs. unicycler_long-read	25.6	No	ns	>0.99	G-I
flye vs. unicycler_hybrid	43	No	ns	>0.99	G-J
flye vs. spades_hybrid	73.8	Yes	*	0.04	G-K
flye+racon+medaka vs. unicycler_long-read	-55.1	No	ns	0.69	H-I
flye+racon+medaka vs. unicycler_hybrid	-37.7	No	ns	>0.99	H-J
flye+racon+medaka vs. spades_hybrid	-6.83	No	ns	>0.99	H-K
unicycler_long-read vs. unicycler_hybrid	17.4	No	ns	>0.99	I-J
unicycler_long-read vs. spades_hybrid	48.2	No	ns	>0.99	I-K
unicycler_hybrid vs. spades_hybrid	30.8	No	ns	>0.99	J-K
Test details	Mean rank 1	Mean rank 2	Mean rank diff.	n1	n2	Z
abyss vs. shovill(spades)	77.2	143	-65.4	24	24	2.97
abyss vs. spades	77.2	77.4	-0.146	24	24	0.00662
abyss vs. velvetOptimiser	77.2	46.3	31	24	24	1.4
abyss vs. canu	77.2	177	-99.5	24	24	4.51
abyss vs. canu+racon+medaka	77.2	125	-48	24	24	2.18
abyss vs. flye	77.2	207	-130	24	24	5.89
abyss vs. flye+racon+medaka	77.2	126	-49.1	24	24	2.23
abyss vs. unicycler_long-read	77.2	181	-104	24	24	4.73
abyss vs. unicycler_hybrid	77.2	164	-86.8	24	24	3.94
abyss vs. spades_hybrid	77.2	133	-56	24	24	2.54
shovill(spades) vs. spades	143	77.4	65.3	24	24	2.96
shovill(spades) vs. velvetOptimiser	143	46.3	96.4	24	24	4.37
shovill(spades) vs. canu	143	177	-34.1	24	24	1.55
shovill(spades) vs. canu+racon+medaka	143	125	17.4	24	24	0.79
shovill(spades) vs. flye	143	207	-64.4	24	24	2.92
shovill(spades) vs. flye+racon+medaka	143	126	16.3	24	24	0.737
shovill(spades) vs. unicycler_long-read	143	181	-38.8	24	24	1.76
shovill(spades) vs. unicycler_hybrid	143	164	-21.4	24	24	0.972
shovill(spades) vs. spades_hybrid	143	133	9.42	24	24	0.427
spades vs. velvetOptimiser	77.4	46.3	31.1	24	24	1.41
spades vs. canu	77.4	177	-99.4	24	24	4.51
spades vs. canu+racon+medaka	77.4	125	-47.8	24	24	2.17
spades vs. flye	77.4	207	-130	24	24	5.88
spades vs. flye+racon+medaka	77.4	126	-49	24	24	2.22
spades vs. unicycler_long-read	77.4	181	-104	24	24	4.72
spades vs. unicycler_hybrid	77.4	164	-86.7	24	24	3.93
spades vs. spades_hybrid	77.4	133	-55.8	24	24	2.53
velvetOptimiser vs. canu	46.3	177	-130	24	24	5.92
velvetOptimiser vs. canu+racon+medaka	46.3	125	-78.9	24	24	3.58
velvetOptimiser vs. flye	46.3	207	-161	24	24	7.29
velvetOptimiser vs. flye+racon+medaka	46.3	126	-80.1	24	24	3.63
velvetOptimiser vs. unicycler_long-read	46.3	181	-135	24	24	6.13
velvetOptimiser vs. unicycler_hybrid	46.3	164	-118	24	24	5.34
velvetOptimiser vs. spades_hybrid	46.3	133	-86.9	24	24	3.94
canu vs. canu+racon+medaka	177	125	51.5	24	24	2.34
canu vs. flye	177	207	-30.3	24	24	1.37
canu vs. flye+racon+medaka	177	126	50.4	24	24	2.28
canu vs. unicycler_long-read	177	181	-4.71	24	24	0.214
canu vs. unicycler_hybrid	177	164	12.7	24	24	0.576
canu vs. spades_hybrid	177	133	43.5	24	24	1.97
canu+racon+medaka vs. flye	125	207	-81.8	24	24	3.71
canu+racon+medaka vs. flye+racon+medaka	125	126	-1.17	24	24	0.0529
canu+racon+medaka vs. unicycler_long-read	125	181	-56.2	24	24	2.55
canu+racon+medaka vs. unicycler_hybrid	125	164	-38.8	24	24	1.76
canu+racon+medaka vs. spades_hybrid	125	133	-8	24	24	0.363
flye vs. flye+racon+medaka	207	126	80.6	24	24	3.66
flye vs. unicycler_long-read	207	181	25.6	24	24	1.16
flye vs. unicycler_hybrid	207	164	43	24	24	1.95
flye vs. spades_hybrid	207	133	73.8	24	24	3.35
flye+racon+medaka vs. unicycler_long-read	126	181	-55.1	24	24	2.5
flye+racon+medaka vs. unicycler_hybrid	126	164	-37.7	24	24	1.71
flye+racon+medaka vs. spades_hybrid	126	133	-6.83	24	24	0.31
unicycler_long-read vs. unicycler_hybrid	181	164	17.4	24	24	0.789
unicycler_long-read vs. spades_hybrid	181	133	48.2	24	24	2.19
unicycler_hybrid vs. spades_hybrid	164	133	30.8	24	24	1.4

[truncated: 4 more sheets: Table S11_Assembly_Allele_Calls, Table S12_Robinson-Foulds_dist., Table S13_Mantel-test, Table S14_Typing of LRs to SRs]
